# Supplementary material for: Development of Food Group Tree-Based Analysis and Its Association with Non-Alcoholic Fatty Liver Disease (NAFLD) and Co-Morbidities in a South Indian Population: A Large Case-Control Study
Source: Nutrients. 2022 Jul 8;14(14):2808. doi: 10.3390/nu14142808 (PMC9322963; doi:10.3390/nu14142808)
Supplement: Supplementary file 1 [file nutrients-14-02808-s001.zip]

Archive with 1 entries (1 files):
- nutrients-1767921-supplementary.pdf
